# Supplementary material for: Behavior and Activity Patterns of the Critically Endangered Mangshan Pit Viper (Protobothrops mangshanensis) Determined Using Remote Monitoring
Source: Animals (Basel). 2024 Aug 2;14(15):2247. doi: 10.3390/ani14152247 (PMC11310972; doi:10.3390/ani14152247)
Supplement: Supplementary file 1 [file animals-14-02247-s001.zip › data.xlsx]

## Sheet: distance
individual	total distance for the day (m)	daily mean temperature（℃）	minimum temperature	maxmum temperature	daily mean relative humidity（%）	daily totally illumination（lux）	season	time
1	0	23.39	19.69	29.63	86.32	32131	Summer	2021-06-25
1	32.508	23.5021	19.78	27.46	93.2167	16242	Summer	2021-06-26
1	0	22.781	19.68	31.18	90.066	43567	Summer	2021-07-26
1	8.26	23.95	19.94	31.95	87.42	23867	Summer	2021-07-27
1	35.226	23.7354	19.9	31.44	93.625	18125	Summer	2021-07-28
1	3.704	22.2833	19.62	26.67	96.1271	31163	Autumn	2021-08-12
2	10.23	24.22	18.81	30.67	87.99	38578	Summer	2021-07-26
2	22.25	25.07	18.9	30.75	90.32	17642	Summer	2021-07-27
2	0	23.9292	18.8	30.22	87.1813	32012	Summer	2021-07-28
3	6.23	23.62	18.52	25.34	84.87	20128	Summer	2021-07-15
3	11.45	23.6313	18.62	28.11	93.575	18734	Summer	2021-07-16
3	3.72	21.425	18.44	29.19	95.619	26637	Autumn	2021-07-17
3	3.72	19.2771	18.03	28.98	86.1125	30724	Autumn	2021-07-18
4	0	23.63	17.6	26.14	68.04	35872	Summer	2021-07-14
4	18.17	23.4958	17.54	27.54	90.7083	19058	Summer	2021-07-15
4	6.85	22.5375	17.41	28.68	99.7979	17034	Autumn	2021-08-10
5	36.5	22.63	16.78	28.29	92.87	24598	Autumn	2021-08-10
5	9.12	22.09	16.6	29.84	87.93	32012	Autumn	2021-08-11
5	0	23.5596	17.19	26.55	98.5085	30945	Summer	2021-08-12
5	5.25	23.388	16.91	28.75	90.894	35917	Summer	2021-08-13
6	0	23.092	16.58	26.91	92.21	23237	Summer	2021-07-19
6	22.756	22.3458	16.32	31.13	94.6417	21479	Autumn	2021-08-15
6	28.299	21.983	16.27	28.01	99.525	16911	Autumn	2021-08-16
7	3.704	23.569	15.9	28.2	96.833	14495	Summer	2021-07-17
7	52.45	23.3771	15.82	28.58	93.4729	10592	Summer	2021-07-18
7	3.25	22.725	15.67	27.17	91.246	38022	Summer	2021-07-23
7	0	24.1	15.94	27.86	91.3521	33212	Summer	2021-07-24
7	0	22.2271	15.66	26.93	97.0646	20268	Autumn	2021-08-13
8	0	22	19.61	28.7	87.74	24983	Autumn	2021-08-12
8	0	23.029	15.64	28.36	90.15	31818	Summer	2021-07-20
8	0	22.5125	15.59	28.35	99.0396	20134	Autumn	2021-08-11
9	21.506	21.854	18.63	29.89	98.521	16303	Autumn	2021-08-14
9	22.063	22.491	15.45	25.69	98.459	15561	Autumn	2021-08-15
9	3.704	21.9229	15.45	26.66	97.9125	25178	Autumn	2021-08-16
10	3.72	19.371	18.19	29.07	92.696	30246	Autumn	2021-08-07
10	0	23.3813	15.44	25.19	93.0958	39608	Summer	2021-08-06
10	3.72	19.8583	15.11	26.34	99.9	27867	Autumn	2021-08-08
11	3.2	23.6	15.1	31.19	87.99	36873	Summer	2021-07-16
11	3.72	22.5958	15.07	26.91	98.6083	24781	Autumn	2021-08-08
11	3.72	18.8542	15.02	26.01	95.1292	26637	Autumn	2021-08-09
12	5.6	22.02	17.23	25.92	76.52	33261	Autumn	2021-08-11
12	52.45	22.569	14.88	31.17	97.548	18077	Autumn	2021-08-09
12	34.643	22.313	14.83	26.02	97.046	18285	Autumn	2021-08-10
13	3.72	17.7042	19.07	30.96	98.9896	23951	Autumn	2021-08-23
13	2.326	23.402	14.69	28.93	97.985	20863	Summer	2021-07-26
13	2.5	24.07	14.79	25.51	85.3	24752	Summer	2021-07-27
14	3.72	18.7875	19.52	31.07	92.9688	32865	Autumn	2021-08-13
14	3.704	21.998	18.74	30.05	96.469	26978	Autumn	2021-08-14
14	55.56	23.915	14.48	25.33	90.215	19189	Summer	2021-07-28
15	0	21.13	15.99	27.94	86.64	37882	Autumn	2021-09-03
15	0	22.798	14.07	25.01	94.267	47794	Summer	2021-07-21
15	0	23.36	14.12	31.4	87.93	20313	Summer	2021-07-22

## Sheet: Arboreal and terrestrial
terrestrial	resting(μ)	σ	sunbathing(μ)	σ	crawling(μ)	σ	skeeing(μ)	σ	other(μ)	σ
24:00-1:00	0.96	0.003	0	0.0015	0	0.0012	0	0.0007	0.04	0.0016
1:00-2:00	0.94	0.0035	0	0.0041	0	0.0032	0	0.0007	0.06	0.0013
2:00-3:00	0.96	0.0041	0	0.0041	0	0.003	0	0.0044	0.04	0.0031
3:00-4:00	0.94	0.0049	0	0.0035	0	0.0022	0	0.0026	0.06	0.0038
4:00-5:00	0.916667	0.0034	0	0.0015	0.05	0.0031	0	0.0004	0.0333333	0.0023
5:00-6:00	0.77	0.0036	0	0.0022	0.115714	0.0023	0	0.005	0.0142857	0.0039
6:00-7:00	0.763077	0.0047	0	0.0006	0.191538	0.0034	0.03	0.0037	0.0153846	0.0028
7:00-8:00	0.8	0.004	0.184615	0.001	0	0.002	0	0.0019	0.0153846	0.0045
8:00-9:00	0.55	0.0025	0.416667	0.0002	0.0166667	0.0027	0	0.0006	0.0166667	0.0014
9:00-10:00	0.512308	0.0032	0.410769	0.0008	0.0461538	0.0019	0	0.002	0.0307692	0.0001
10:00-11:00	0.537273	0.0035	0.38	0.0022	0.0363636	0.002	0	0.0014	0.0363636	0.0035
11:00-12:00	0.719091	0.0033	0.198182	0.0048	0	0.0011	0.0363636	0.0032	0.0363636	0.0024
12:00-13:00	0.853333	0.0037	0.08	0.0041	0	0.0032	0.0166667	0.0035	0.05	0.0012
13:00-14:00	0.763077	0.0037	0.113846	0.0026	0.0153846	0.0011	0.0153846	0.0048	0.0923077	0.0019
14:00-15:00	0.876923	0.0038	0.0307692	0.0007	0	0.0037	0.0153846	0.0018	0.0769231	0.0027
15:00-16:00	0.916667	0.0018	0.0166667	0.0001	0	0.0048	0.0166667	0.0045	0.05	0.0013
16:00-17:00	0.890909	0.0022	0.0181818	0.0034	0.0181818	0.0007	0	0.0022	0.0727273	0.003
17:00-18:00	0.953846	0.0045	0	0.0015	0.0153846	0.0048	0	0.0033	0.0307692	0.0006
18:00-19:00	0.871429	0.0011	0	0.0002	0.0857143	0.0045	0.0142857	0.0007	0.0285714	0.0045
19:00-20:00	0.865714	0.0049	0	0.0049	0.0771429	0.001	0.0285714	0.0038	0.0285714	0.0027
20:00-21:00	0.865714	0.0008	0	0.0022	0.0714286	0.005	0.0142857	0.0049	0.0485714	0.003
21:00-22:00	0.943636	0.001	0	0.0035	0	0.004	0	0.0015	0.0563636	0.0021
22:00-23:00	0.99	0.001	0	0.0037	0	0.0049	0	0.0009	0.01	0.0012
23:00-24:00	0.99	0.0033	0	0.0001	0	0.0012	0	0.0001	0.01	0.0026
Arboreal	resting	σ	sunbathing	σ	crawling	σ	skeeing	σ	other	σ
24:00-1:00	0.9643	0.0033	0	0.0011	0	0.0021	0	0.0027	0.0357	0.0046
1:00-2:00	0.9545	0.0025	0	0.0025	0.0154	0.0039	0	0.0013	0.0301	0.0042
2:00-3:00	0.9289	0.0032	0	0.0009	0.0139	0.0015	0	0.0022	0.0572	0.0005
3:00-4:00	0.8154	0.0047	0	0.0013	0.0263	0.0012	0	0.0017	0.0923	0.0038
4:00-5:00	0.813	0.005	0	0.005	0.032	0.0023	0.0162	0.0039	0.0732	0.0023
5:00-6:00	0.8581	0.0048	0	0.0047	0.0645	0.0017	0.0258	0.0026	0.0516	0.0049
6:00-7:00	0.8092	0.005	0.032	0.0039	0.0588	0.0014	0.0118	0.003	0.0882	0.0027
7:00-8:00	0.7704	0.0021	0.0984	0.0042	0.0328	0.0044	0.0164	0.0017	0.082	0.0006
8:00-9:00	0.5634	0.0019	0.358	0.0042	0.0463	0.0012	0	0.0034	0.0323	0.0006
9:00-10:00	0.5873	0.0049	0.2857	0.004	0.0635	0.0033	0.0159	0.0025	0.0476	0.0033
10:00-11:00	0.8368	0.0021	0.102	0.0011	0.0102	0.0015	0	0.0021	0.051	0.0032
11:00-12:00	0.8864	0.0041	0.0568	0.0016	0.0114	0.005	0	0.0024	0.0454	0.004
12:00-13:00	0.9053	0.0008	0.0421	0.001	0.0105	0.0007	0.0105	0.0032	0.0316	0.0008
13:00-14:00	0.8275	0.0008	0.0828	0.0024	0.0069	0.0033	0.0276	0.0028	0.0552	0.0016
14:00-15:00	0.7895	0.0008	0.0827	0.0007	0.0075	0.0035	0.0451	0.0002	0.0752	0.0009
15:00-16:00	0.8055	0.0044	0.0556	0.0001	0.0093	0.0039	0.0185	0.0042	0.1111	0.0018
16:00-17:00	0.7778	0.002	0.1111	0.0035	0.0222	0.0003	0.0148	0.0037	0.0741	0.0015
17:00-18:00	0.797	0.0007	0.0301	0.0047	0.0602	0.0012	0.015	0.0014	0.0977	0.0002
18:00-19:00	0.7952	0.0047	0	0.0032	0.0917	0.0018	0.0238	0.002	0.0893	0.002
19:00-20:00	0.7894	0.0015	0	0.0042	0.1102	0.0011	0.0361	0.0029	0.0643	0.0031
20:00-21:00	0.864	0.0035	0	0.0037	0.032	0.002	0.024	0.0046	0.08	0.0013
21:00-22:00	0.9681	0.0039	0	0.0037	0.0104	0.0005	0	0.0019	0.0215	0.0048
22:00-23:00	0.9643	0.0028	0	0.0026	0	0.0008	0	0.0041	0.0357	0.0007
23:00-24:00	0.9151	0.0027	0	0.0026	0	0.0008	0	0.0026	0.0849	0.0024

## Sheet: frequency
summer
time	resting(μ)	σ	sunbathing(μ)		moving(μ)	σ	other(μ)	σ	number of movment(μ)	σ	activity of rats(μ)	σ	Mean temperature(μ)	σ	Mean humidity(μ)	σ	Mean illumination(μ)	σ
24:00-1:00	0.9643	0.00442	0	0.00176	0	0.0023	0.0357	0.0047	3.62	1.25	0.04	0.0008	22.1409	2.649	89.0894	1.734	0	0.33
1:00-2:00	0.9545	0.0084	0	0.0014	0.0154	0.0044	0.0301	0.0005	1.83	0.21	0.04	0.0009	22.1939	1.722	89.5652	6.563	0	0.46
2:00-3:00	0.9289	0.0002	0	0.0003	0.0139	0.0017	0.0572	0.0043	4.22	4.65	0.09	0.0041	22.0333	2.358	89.4773	5.295	0	0.86
3:00-4:00	0.8854	0.0265	0	0.0043	0.0263	0.0006	0.0923	0.0016	2.13	3.53	0.08	0.0034	21.8015	2.236	89.3985	2.102	0	0.93
4:00-5:00	0.883	0.0177	0	0.0489	0.0482	0.002	0.0732	0.0029	3.21	1.57	0.13	0.0026	21.6849	2.769	90.1515	0.635	0	0.1
5:00-6:00	0.8581	0.039	0	0.0341	0.0903	0.005	0.0516	0.0041	12.45	1.53	0.09	0.0003	21.5258	2.889	90.3288	1.072	42.5	0.4
6:00-7:00	0.8092	0.0346	0.032	0.0092	0.0706	0.0015	0.0882	0.0007	12.82	0.4	0.07	0.0026	21.8561	2.285	90.7121	2.872	107.05	1.36
7:00-8:00	0.7704	0.0103	0.0984	0.0371	0.0492	0.0042	0.082	0.0029	5.17	0.41	0.05	0.0021	22.6091	1.64	90.5439	6.977	349.717	2.79
8:00-9:00	0.5634	0.008	0.338	0.0031	0.0563	0.001	0.0423	0.0003	2.73	1.33	0	0.0025	23.3651	2.13	89.4606	0.574	574.311	5.48
9:00-10:00	0.5873	0.0073	0.2857	0.0416	0.0794	0.0036	0.0476	0.0013	3.89	4.29	0	0.0034	24.5985	2.781	87.2182	5.319	1239.95	0.5
10:00-11:00	0.8368	0.0386	0.102	0.0259	0.0102	0.0006	0.051	0.0037	3.67	3.21	0	0.0027	25.4242	2.299	85.4697	6.902	1578.33	4.09
11:00-12:00	0.8864	0.0256	0.0568	0.0272	0.0114	0.0022	0.0454	0.0046	2.1	3.14	0	0.0043	26.1456	1.874	83.7235	4.008	2209.4	6.3
12:00-13:00	0.9053	0.0281	0.0421	0.0033	0.021	0.0043	0.0316	0.0026	0.92	0.93	0	0.0025	26.5706	2.277	82.8868	3.959	2780.02	9.26
13:00-14:00	0.8275	0.0215	0.0828	0.0354	0.0345	0.004	0.0552	0.0042	2.87	0.71	0	0.0039	26.875	2.209	82.0074	0.397	2965.39	9.33
14:00-15:00	0.7895	0.0303	0.0827	0.0365	0.0526	0.0017	0.0752	0.0035	2.33	0.4	0	0.0041	26.7029	2.308	80.6676	6.23	3094.82	6.81
15:00-16:00	0.8055	0.0211	0.0556	0.0172	0.0278	0.0049	0.1111	0.0046	2.51	0.88	0	0.0016	26.4397	1.686	79.9956	8.138	1552.38	6.6
16:00-17:00	0.7778	0.0116	0.1111	0.0159	0.037	0.0043	0.0741	0.0037	3.71	2.91	0	0.0018	25.6721	2.014	82.2044	0.888	1281.1	0.55
17:00-18:00	0.797	0.0308	0.0301	0.0428	0.0752	0.0014	0.0977	0.0029	6.81	1.16	0.01	0.0019	24.7427	2.005	82.9176	4.629	923.897	6.04
18:00-19:00	0.8452	0.0073	0	0.0179	0.0655	0.0013	0.0893	0.0004	18.66	1.39	0.04	0.0043	23.8059	1.739	84.8279	3.003	375.667	4.91
19:00-20:00	0.8194	0.0192	0	0.0215	0.0963	0.0036	0.0843	0.0036	17.24	3.75	0.08	0.0023	23.1353	2.839	85.5088	6.053	76.3333	6.66
20:00-21:00	0.864	0.028	0	0.0336	0.056	0.0043	0.08	0.0023	8.52	0.76	0.13	0.0047	22.8603	1.823	86.1853	2.212	0	0.45
21:00-22:00	0.9681	0.0099	0	0.0176	0.0104	0.0039	0.0215	0.0038	2.56	1.44	0.05	0.0024	22.7044	2.903	86.4471	5.827	0	0.57
22:00-23:00	0.9643	0.0084	0	0.0136	0	0.0031	0.0357	0.0032	0.45	0.23	0.04	0.003	22.3177	1.845	86.1758	0.364	0	0.73
23:00-24:00	0.9151	0.0403	0	0.0394	0	0.0005	0.0849	0.0007	0.33	0.13	0.05	0.003	22.2682	2.398	87.8621	7.518	0	0.27
autumn
time	resting(μ)	σ	sunbathing(μ)		moving(μ)	σ	other(μ)	σ	number of movment(μ)	σ	activity of rats(μ)	σ	Mean temperature(μ)	σ	Mean humidity(μ)	σ	Mean illumination(μ)	σ
24:00-1:00	0.96	0.0025	0	0.00438	0	0.0026	0.04	0.004	0	0.69	0.04	0.0019	20.715	2.87	98.2275	4.385	0	0.37
1:00-2:00	0.94	0.0385	0	0.0087	0	0.0006	0.06	0.0047	1	0.33	0.06	0.0006	20.5917	2.531	98.4892	6.707	0	0.08
2:00-3:00	0.96	0.0248	0	0.0055	0	0.0044	0.04	0.0041	1	3.53	0.08	0.0021	20.4475	2.55	98.7575	7.834	0	0.36
3:00-4:00	0.94	0.0245	0	0.0168	0	0.0028	0.06	0.0033	2	1.12	0.05	0.0043	20.3067	1.613	98.8658	6.88	0	0.6
4:00-5:00	0.916667	0.0145	0	0.0118	0.05	0.0021	0.0333333	0.0021	4	4.07	0.11	0.0026	20.2142	2.118	98.8958	2.876	0	0.95
5:00-6:00	0.9	0.039	0	0.0179	0.0857143	0.0003	0.0142857	0.002	11	0.21	0.05	0.0042	20.0875	1.621	98.9975	3.616	0	0.27
6:00-7:00	0.923077	0.0461	0	0.0322	0.0615385	0.0007	0.0153846	0.0043	9	4.41	0.04	0.0045	20.07	2.65	99.0633	4.28	64.3636	3.09
7:00-8:00	0.8	0.0312	0.184615	0.0492	0	0.0004	0.0153846	0.0016	4	3.37	0	0.0013	20.4042	2.942	99.1475	7.258	347.562	1.2
8:00-9:00	0.55	0.0466	0.416667	0.0037	0.0166667	0.0011	0.0166667	0.0014	3	3.57	0	0.005	21.0992	2.517	98.7992	4.924	823.059	1.97
9:00-10:00	0.492308	0.0466	0.430769	0.0357	0.0461538	0.0043	0.0307692	0.0009	7	1.52	0	0.0042	22.0892	2.251	97.3383	3.872	1701.65	3.25
10:00-11:00	0.527273	0.0297	0.4	0.0018	0.0363636	0.0025	0.0363636	0.004	6	0.94	0	0.0035	22.965	2.198	95.3342	8.225	1712.71	5.56
11:00-12:00	0.709091	0.0479	0.218182	0.0083	0.0363636	0.0048	0.0363636	0.0027	1	1.34	0	0.0048	23.8117	1.816	92.6808	5.13	1971.81	8.62
12:00-13:00	0.833333	0.0233	0.1	0.0252	0.0166667	0.0043	0.05	0.0027	1	1.59	0	0.005	24.3325	2.067	90.3175	4.575	1537.22	7.41
13:00-14:00	0.723077	0.0292	0.153846	0.0009	0.0307692	0.0039	0.0923077	0.0029	1	0.24	0	0.0031	24.3225	1.695	89.9583	1.617	1368.64	2.89
14:00-15:00	0.876923	0.0409	0.0307692	0.022	0.0153846	0.0011	0.0769231	0.0045	1	4.93	0	0.003	24.3342	1.904	89.8458	4.301	1502.18	9.12
15:00-16:00	0.916667	0.0448	0.0166667	0.0456	0.0166667	0.0012	0.05	0.0018	1	3.69	0	0.004	23.96	1.812	90.7	2.536	1289.31	0.37
16:00-17:00	0.890909	0.0086	0.0181818	0.014	0.0181818	0.0043	0.0727273	0.0016	3	1.13	0	0.0028	23.3442	1.708	92.32	0.757	851	3.24
17:00-18:00	0.953846	0.0483	0	0.0423	0.0153846	0.0035	0.0307692	0.0047	6	1.3	0	0.0036	22.7633	2.464	94.0825	4.508	414.154	2.55
18:00-19:00	0.871429	0.0195	0	0.0089	0.1	0.0038	0.0285714	0.0021	16	4.18	0.03	0.0047	22.1483	1.927	95.95	4.698	88.68	4.43
19:00-20:00	0.885714	0.0357	0	0.0046	0.0857143	0.0013	0.0285714	0.003	14	0.26	0.09	0.0013	21.64	2.163	96.8317	8.908	2.23077	5.78
20:00-21:00	0.885714	0.0005	0	0.0045	0.0857143	0.0003	0.0285714	0.0037	7	1.64	0.15	0.0021	21.2692	2.984	97.3108	7.328	0	0.2
21:00-22:00	0.963636	0.0105	0	0.0067	0	0.0022	0.0363636	0.0049	1	0.91	0.1	0.0009	21.0558	1.967	97.7433	8.76	0	0.26
22:00-23:00	0.98	0.0249	0	0.0304	0	0.0026	0.02	0.0047	1	0.41	0.12	0.0024	20.9575	2.755	97.935	1.773	0	0.74
23:00-24:00	0.98	0.0354	0	0.0079	0	0.0045	0.02	0.004	1	0.65	0.08	0.0023	20.7908	1.698	97.9833	5.529	0	0.01
																		0.86

## Sheet:  individual movement time (min)
time\individual	1	2	3	4	5	6	7	8	9	10	11	12	13	14	15	standard deviation	1	2	3	4	5	6	7	8	9	10	11	12	13	14	15
0:00-1:00	0	0	0	0	0	0	0	0	0	0	0	0	0	0	0		0	0	0	0	0	0	0	0	0	0	0	0	0	0	0
1:00-2:00	0.6	0	0	0	0	0	0	0	0	0	0.6	0	0	0	0		0.489898	0	0	0	0.01	0	0	0	0	0	0.1	0	0	0	0
2:00-3:00	0.58	0	0	0	0.6	0	0	0	0	0	0	0	1.2	0	0		0.244949	0	0	0	0.09	0	0	0	0	0	0	0	0.1	0	0
3:00-4:00	2.08	2.15	3.07692	3.45763	1.57667	2.09571	2.01476	0.733803	1.85285	2.97189	3.49093	1.60998	3.92902	2.64807	3.16711		0.223607	0.181659	0.105357	0.72	0.58	0.1	0.14	0.14	0.14	0.17	0.17	0.14	0.23	0.3	0.26
4:00-5:00	3.5	4.3	6.15385	7.3036	8.63295	3.9623	5.29165	4.821	3.15035	2.6797	4.60905	3.5384	7.26775	6.79711	3.92646		0.360555	0.249399	0.210713	3.57	2.08	0.14	0.37	0.36	0.17	0.23	0.23	0.23	0.26	0.26	0.31
5:00-6:00	9.35	6.42857	7.69231	6.18568	11.3716	10.5576	9.74355	8.92951	8.11547	13.3014	12.4874	6.32665	7.14069	7.95473	8.76877		0.479583	0.266083	0.258263	5.08	1.73	0.58	0.83	0.7	1	1	1	0.36	0.36	0.01	0.82
6:00-7:00	5.8	2.14286	4.61538	4.19667	5.82524	2.14286	4.61538	5.87699	5.17666	5.39174	5.60682	5.8219	6.03698	6.25206	6.46713		0.363318	0.0685565	0.182483	1.61	1.15	0.15	0.37	0.43	0.23	0.43	0.36	0.3	0.26	0.58	0.76
7:00-8:00	1.16505	0	1.53846	0	0	0	0	0	0	0	0	0	0	0	0		0.181659	0	0.0943398	0	0	0	0	0	0	0	0	0	0	0	0
8:00-9:00	4.36893	4.28571	6.15385	6.72108	7.61354	8.50599	9.39845	10.2909	11.1834	12.0758	12.9683	13.8607	14.7532	15.6456	16.5381		0.378153	0.133417	0.144222	1.48	0.82	0.53	0.79	1.22	1.22	0.87	0.87	0.87	0.87	0.36	0.14
9:00-10:00	3.49515	4.28571	0	0.901526	2.6491	4.39667	6.14424	7.89182	9.63939	11.387	13.1345	14.8821	16.6297	18.3773	20.1248		0.184391	0.157162	0	0.49	1	0.35	0.49	0.43	0.7	0.43	0.58	0.87	1	0.14	2.36
10:00-11:00	1.45631	2.14286	0	0.256588	0.984743	1.7129	2.44105	3.16921	3.89736	4.62552	5.35368	6.08183	6.80999	7.53814	8.2663		0.148324	0.0754983	0	0.07	0.65	0.26	0.26	0.3	0.23	0.26	0.36	0.3	0.3	0.2	0.33
11:00-12:00	0.33	0	0	0.2	0.34	0.5	0.83	0.776699	0.92233	1.06796	1.21359	1.35922	1.50485	1.65049	1.79612		0.109545	0	0	0.07	0.12	0.14	0.14	0.17	0.14	0.1	0.14	0.14	0.1	0.26	0.26
12:00-13:00	0.39	0	0	0.19	0.38	0.483	0.63	0.776699	0.92233	1.06796	1.21359	1.35922	1.50485	1.65049	1.79612		0.118322	0	0	0.01	0.06	0.1	0.09	0.1	0.1	0.07	0.1	0.17	0.2	0.23	0.01
13:00-14:00	0.9	2.33	0	0.131761	0.305132	0.742025	1.17892	1.61581	2.0527	2.4896	2.92649	3.36338	3.80028	4.23717	4.67406		0.212132	0.0412311	0	0.13	0.02	0.14	0.2	0.23	0.17	0.17	0.23	0.23	0.2	0.01	0.89
14:00-15:00	0.87	4.5	0	0.846047	0.409154	0.0277393	0.464632	0.901526	1.33842	1.77531	2.21221	2.6491	3.08599	3.52288	3.95978		0.232379	0.147648	0	0.132	0.08	0.02	0.1	0.14	0.14	0.17	0.23	0.23	0.01	0.65	0.73
15:00-16:00	0.33	0	0	0	0	0	0	0	0	0	0.6	0	0	0	0		0.114018	0	0	0	0	0	0	0	0	0	0.14	0	0	0	0
16:00-17:00	1.75	2.14286	1.53846	0	0	0	0	0	0	0	0.5	0	0	0	0		0.31305	0.0519615	0.0943398	0	0	0	0	0	0	0	0.1	0	0	0	0
17:00-18:00	4.07767	4.28571	3.07692	0	0	0	0	0	0	0	1	0	0	0	0		0.483735	0.121244	0.136015	0	0	0	0	0	0	0	0.14	0	0	0	0
18:00-19:00	6.99029	8.6	9.28	11.73	8.87983	12.08	15.3058	16.8255	18.6308	17.3929	16.605	22.0971	20.2486	21.7752	23.3017		0.577062	0.349571	0.258263	3.53	1.29	0.58	1.58	1.73	1.41	1.22	1	1	0.58	0.58	0.26
19:00-20:00	7.57282	8.6	9.2	7.8	6	8.02	12.2	13.22	12.5	11.7	11.6	14.9	13.9	14.5168	15.5345		0.651153	0.157162	0.148997	3.07	0.58	0.58	0.96	1.22	0.87	0.58	0.58	0.58	0.53	0.58	0.61
20:00-21:00	2.91262	2.14286	1.53846	9	5.8	8.05	10.2	10.22	12.3	11.3	11	14.7314	13.49	14.5168	15.5345		0.212132	0.0608276	0.0943398	2.17	0.17	0.1	0.49	0.23	0.43	0.17	0.5	0.29	0.26	0.26	0.48
21:00-22:00	1.16505	2.14286	0	3.91116	2.95994	4.02259	5.10194	5.60849	6.21027	5.79763	5.535	7.36569	6.74955	7.2584	7.76725		0.181659	0.0412311	0	0.63	0.13	0.26	0.47	0.64	0.26	0.26	0.36	0.36	0	1.36	0.3
22:00-23:00	0.29	0	0	0	0	0	0	0	0.19	0	0	0	0	0	0		0.109545	0	0	0	0	0	0	0	0.04	0	0	0	0	0	0
23:00-24:00	0.33	0	0	0	0	0	0	0	0	0	0	0	0	0	0		0.154919	0	0	0	0	0	0	0	0	0	0	0	0	0	0
